# Supplementary material for: Interplay between Theory and Photophysical Characterization in Symmetric α-Substituted Thienyl BODIPY Molecule
Source: Molecules. 2024 Jun 3;29(11):2625. doi: 10.3390/molecules29112625 (PMC11173456; doi:10.3390/molecules29112625)
Supplement: Supplementary file 1 [file molecules-29-02625-s001.zip]

Archive with 1 entries (1 files):
- molecules-2985990-supplementary.pdf
